# Supplementary material for: Community benefits of mass distribution of three types of dual-active-ingredient long-lasting insecticidal nets against malaria prevalence in Tanzania: evidence from a 3-year cluster-randomized controlled trial
Source: BMC Public Health. 2025 Jan 28;25:346. doi: 10.1186/s12889-025-21586-x (PMC11773712; doi:10.1186/s12889-025-21586-x)
Supplement: Supplementary file 2 — Additional file 2. [file 12889_2025_21586_MOESM2_ESM.zip]

Archive with 2 entries (2 files):
- MoshaJF_2022_dual ai LLINs.pdf
- MoshaJF_2023_dual ai LLINs_3years.pdf
